# Supplementary material for: Bacilli in the International Space Station
Source: Microorganisms. 2022 Nov 22;10(12):2309. doi: 10.3390/microorganisms10122309 (PMC9782108; doi:10.3390/microorganisms10122309)
Supplement: Supplementary file 1 [file microorganisms-10-02309-s001.zip]

Archive with 1 entries (1 files):
- microorganisms-2038027-SI.pdf
